# Supplementary material for: Magnetic Force Enhanced Sustainability and Power of Cam-Based Triboelectric Nanogenerator
Source: Research (Wash D C). 2021 Mar 8;2021:6426130. doi: 10.34133/2021/6426130 (PMC7968483; doi:10.34133/2021/6426130)
Supplement: Supplementary 1 — Figure S1: limitations of mechanical cam based TENG (C-TENG). Figure S2: fabrication process of C-TENG and MC-TENG. Figure S3: experimental setup for magnetic force measurement. Figure S4: understanding for optimized arrangement of magnets in MC-TENG. Figure S5: contact-separation times (Δt) for different numbers of magnets in an MC-TENG-based windmill system, where Δt was all the same. [file 6426130.f1.zip]

Archive with 2 entries (2 files):
- Revised Supplementary Materials (Clean version).docx
- Revised Supplementary Materials (with Highlighted Changes).docx
